# Supplementary material for: Modulatory Effects on Laminar Neural Activity Induced by Near-Infrared Light Stimulation with a Continuous Waveform to the Mouse Inferior Colliculus In Vivo
Source: eNeuro. 2024 May 7;11(5):ENEURO.0521-23.2024. doi: 10.1523/ENEURO.0521-23.2024 (PMC11091952; doi:10.1523/ENEURO.0521-23.2024)
Supplement: Extended Data — Download Extended Data, ZIP file. [file eneuro-11-ENEURO.0521-23.2024-s005.zip]

Archive with 3 entries (3 files):
- Brief_report_eNeuro_INS_CW_No_results.docx
- eNeuro_INS_CW.mph
- Readme.txt
