# Supplementary material for: Modulatory Effects on Laminar Neural Activity Induced by Near-Infrared Light Stimulation with a Continuous Waveform to the Mouse Inferior Colliculus In Vivo
Source: eNeuro. 2024 May 7;11(5):ENEURO.0521-23.2024. doi: 10.1523/ENEURO.0521-23.2024 (PMC11091952; doi:10.1523/ENEURO.0521-23.2024)
Supplement: Table 1-0 — Download Table 1-0, XLSX file. [file eneuro-11-ENEURO.0521-23.2024-s001.xlsx]

## Sheet: Extended Table 1-0
Extended Data Table 1
Maniscript reference (label)	Figure	Data structure test	Data strubure/assumption	Type of test	Statistical data
a	5A(a)	Mean firing rate change in shalow lamina during stimulation period Ctrl: non-normal; Sapiro-Wilk test, p = 3.2898e-02 15 mW: non-normal; Sapiro-Wilk test, p = 3.4212e-04 20 mW: normal distribution; Sapiro-Wilk test, p = 8.0671e-02 30 mW: normal distribution; Sapiro-Wilk test, p = 4.0672e-01 40 mW: non-normal; Sapiro-Wilk test, p = 8.0679e-07 50 mW: non-normal; Sapiro-Wilk test, p = 7.2047e-09 60 …	No assumpiton/Ranks	Steel test	Kruskal-Wallis test: p = 4.67e-44 Ctrl vs 15 mW: p = 1.3284e-02 Ctrl vs 20 mW: p = 8.0673e-02 Ctrl vs 30 mW: p = 1.9603e-02 Ctrl vs 40 mW: p = 4.0523e-01 Ctrl vs 50 mW: p = 2.3374e-07 Ctrl vs 60 mW: p = 9.3549e-09 Ctrl vs 70 mW: p = 7.8624e-11
b	5A(b)	Mean firing rate change in deep lamina during stimulation period Ctrl: non-normal; Sapiro-Wilk test, p = 2.8879e-02 15 mW: non-normal; Sapiro-Wilk test, p = 3.0666e-02 20 mW: non-normal; Sapiro-Wilk test, p = 3.4959e-03 30 mW: non-normal; Sapiro-Wilk test, p = 1.2449e-04 40 mW: non-normal; Sapiro-Wilk test, p = 1.2065e-03 50 mW: non-normal; Sapiro-Wilk test, p = 2.5522e-02 60 mW: non-normal; Sapi…	No assumpiton/Ranks	Steel test	Kruskal-Wallis test: p = 8.54e-45 Ctrl vs 15 mW: p = 9.2920e-01 Ctrl vs 20 mW: p = 9.9991e-01 Ctrl vs 30 mW: p = 4.8140e-03 Ctrl vs 40 mW: p = 2.4725e-06 Ctrl vs 50 mW: p = 1.3402e-12 Ctrl vs 60 mW: p = 1.3750e-12 Ctrl vs 70 mW: p = 1.6042e-07
c	5B(a)	Mean firing rate change in shalow lamina after stimulation period Ctrl: non-normal; Sapiro-Wilk test, p = 3.2898e-02 15 mW: non-normal; Sapiro-Wilk test, p = 8.1996e-04 20 mW: non-normal; Sapiro-Wilk test, p = 7.5550e-13 30 mW: normal distribution Sapiro-Wilk test, p = 3.6193e-01 40 mW: non-normal; Sapiro-Wilk test, p = 2.5087e-11 50 mW: non-normal; Sapiro-Wilk test, p = 3.9218e-04 60 mW: non-nor…	No assumpiton/Ranks	Steel test	Kruskal-Wallis test: p = 1.19e-03 Ctrl vs 15 mW: p = 7.9947e-01 Ctrl vs 20 mW: p = 2.2383e-01 Ctrl vs 30 mW: p = 3.5470e-01 Ctrl vs 40 mW: p = 7.2526e-02 Ctrl vs 50 mW: p = 9.0192e-01 Ctrl vs 60 mW: p = 5.0295e-01 Ctrl vs 70 mW: p = 4.8504e-04
d	5B(b)	Mean firing rate change in deep lamina after stimulation period Ctrl: non-normal; Sapiro-Wilk test, p = 2.8879e-02 15 mW: normal distribution; Sapiro-Wilk test, p = 5.3002e-01 20 mW: non-normal; Sapiro-Wilk test, p = 2.1067e-08 30 mW: normal distribution; Sapiro-Wilk test, p = 1.7905e-01 40 mW: non-normal; Sapiro-Wilk test, p = 2.1416e-06 50 mW: non-normal; Sapiro-Wilk test, p = 5.2261e-05 60 mW:…	No assumpiton/Ranks	Steel test	Kruskal-Wallis test: p = 2.53e-04 Ctrl vs 15 mW: p = 9.9991e-01 Ctrl vs 20 mW: p = 1.6267e-01 Ctrl vs 30 mW: p = 8.3449e-01 Ctrl vs 40 mW: p = 3.8165e-02 Ctrl vs 50 mW: p = 9.9564e-01 Ctrl vs 60 mW: p = 6.2040e-02 Ctrl vs 70 mW: p = 2.2043e-01
e	6B(a)	Mean firing rate in shallow lamina during simultaneous stimuaiton of INS and sound	No assumpiton/Ranks	Wilcoxon signed-rank test with Bonferroni correction	Extended Table 1-1
f	6B(b)	Mean firing rate in deep lamina during simultaneous stimuaiton of INS and sound	No assumpiton/Ranks	Wilcoxon signed-rank test with Bonferroni correction	Extended Table 1-1
g	7B	Mean firing rate change in shallow lamina of group administrated ruthenium red and control 15 mW: non-normal; Sapiro-Wilk test, p = 2.3810e-05 15 mW(RR): normal distribution; Sapiro-Wilk test, p = 8.6150e-01 20 mW: non-normal; Sapiro-Wilk test, p = 2.2103e-06 20 mW(RR): normal distribution; Sapiro-Wilk test, p = 3.1241e-01 30 mW: non-normal; Sapiro-Wilk test, p = 2.1449e-08 30 mW(RR): normal dist…	No assumption/Rnaks	Wilcoxon signed-rank test	15 mW vs 15 mW(RR): p = 2.3924e-02 20 mW vs 20 mW(RR): p = 1.0150e-02 30 mW vs 30 mW(RR): p = 6.4804e-01 40 mW vs 40 mW(RR): p = 3.7697e-04 50 mW vs 50 mW(RR): p = 3.9863e-05 60 mW vs 60 mW(RR): p = 4.7106e-01
Significant p-values (< 0.05) are indicated in bold.
