# Supplementary material for: Modulatory Effects on Laminar Neural Activity Induced by Near-Infrared Light Stimulation with a Continuous Waveform to the Mouse Inferior Colliculus In Vivo
Source: eNeuro. 2024 May 7;11(5):ENEURO.0521-23.2024. doi: 10.1523/ENEURO.0521-23.2024 (PMC11091952; doi:10.1523/ENEURO.0521-23.2024)
Supplement: Table 1-1 — Download Table 1-1, XLSX file. [file eneuro-11-ENEURO.0521-23.2024-s002.xlsx]

## Sheet: Extended Table 1-1, Fig5B
	Extended Data Table 1-1 in Fig. 5B(a),(b)
		Fig. 5B(a): Surface lamina (100-500 µm)
h: maniscsript reference		Friedman test	Ctrl vs 15 mW	Ctrl vs 20 mW	Ctrl vs 30 mW	Ctrl vs 40 mW	Ctrl vs 50 mW	Ctrl vs 60 mW	Ctrl vs 70 mW
	4 kHz	p = 1.63e-10	p = 1.1340e-03	p = 6.9777e-03	p = 1.0623e-02	p = 5.8756e-03	p = 3.4627e-03	p = 2.5708e-04	p = 2.0374e-04
	8 kHz	p = 3.32e-19	p = 4.9234e-05	p = 7.6981e-05	p = 1.3293e-04	p = 2.0374e-04	p = 1.4803e-04	p = 4.3968e-05	p = 5.5100e-05
	16 kHz	p = 1.10e-23	p = 3.9243e-05	p = 3.9243e-05	p = 3.9243e-05	p = 3.9243e-05	p = 3.9243e-05	p = 3.9243e-05	p = 3.9243e-05
	Click	p = 9.23e-15	p = 4.6532e-03	p = 2.5457e-02	p = 1.0671e-01	p = 3.7869e-03	p = 1.0252e-03	p = 3.8027e-04	p = 1.8326e-04
		Fig. 5B(b): Deep lamina (550-850 µm)
i: maniscsript reference		Friedman test	Ctrl vs 15 mW	Ctrl vs 20 mW	Ctrl vs 30 mW	Ctrl vs 40 mW	Ctrl vs 50 mW	Ctrl vs 60 mW	Ctrl vs 70 mW
	4 kHz	p = 3.16e-06	p = 7.1490e-03	p = 9.9884e-02	p = 2.9414e-01	p = 3.5995e-02	p = 2.1256e-01	p = 7.1318e-03	p = 1.1372e-03
	8 kHz	p = 9.87e-11	p = 8.0829e-03	p = 1.0298e-02	p = 4.9127e-03	p = 6.3158e-03	p = 9.1285e-03	p = 1.3065e-03	p = 4.8291e-04
	16 kHz	p = 9.92e-13	p = 4.8291e-04	p = 8.5872e-04	p = 4.1699e-04	p = 4.1699e-04	p = 4.1699e-04	p = 5.5862e-04	p = 4.1699e-04
	Click	p = 1.62e-03	p > 1.0	p > 1.0	p > 1.0	p > 1.0	p > 1.0	p = 1.9746e-02	p = 3.2305e-02
	Significant p-values (< 0.05) are indicated in bold.
