# Supplementary material for: Modulatory Effects on Laminar Neural Activity Induced by Near-Infrared Light Stimulation with a Continuous Waveform to the Mouse Inferior Colliculus In Vivo
Source: eNeuro. 2024 May 7;11(5):ENEURO.0521-23.2024. doi: 10.1523/ENEURO.0521-23.2024 (PMC11091952; doi:10.1523/ENEURO.0521-23.2024)
Supplement: Table 1-2 — Download Table 1-2, XLSX file. [file eneuro-11-ENEURO.0521-23.2024-s003.xlsx]

## Sheet: Extended Table 1-2, Text
	Extended Data Table 1-2 : Statistical tests in the text
Label	Page	Line	Assumption	Statistical method	P-value	Variables	Depth pair
aT	15	11	No assumption	Kruskal-Wallis test	0.049787	spike rate
				Steel-Dwass test	0.407573	spike rate	depth (d) 200 μm vs. d = 500 μm
				Steel-Dwass test	0.182862	spike rate	d = 500 vs. 800 μm
				Steel-Dwass test	0.093613	spike rate	d = 200 vs, 800 μm
bT	16	7	No assumption	Kruskal-Wallis test	0.107736	Latency
				Kruskal-Wallis test	0.0823254	Amplitude
				Steel-Dwass test	0.502303	Latency	d = 200 vs. 500 μm
				Steel-Dwass test	0.407573	Latency	d = 500 vs. 800 μm
				Steel-Dwass test	0.132585	Latency	d = 200 vs, 800 μm
				Steel-Dwass test	0.132585	Amplitude	d = 200 vs. 500 μm
				Steel-Dwass test	0.685505	Amplitude	d = 500 vs. 800 μm
				Steel-Dwass test	0.182862	Amplitude	d = 200 vs, 800 μm
cT	16	21	No assumpiton	Kruskal-Wallis test	0.308684	spike rate
				Steel-Dwass test	0.868706	spike rate	d = 200 vs. 500 μm
				Steel-Dwass test	0.407573	spike rate	d = 500 vs. 800 μm
				Steel-Dwass test	0.407573	spike rate	d = 200 vs, 800 μm
dT	17	5	No assumption	Kruskal-Wallis test	0.0437178	spike rate
				Steel-Dwass test	0.177924	spike rate	d = 200 vs. 500 μm
				Steel-Dwass test	0.485597	spike rate	d = 500 vs. 800 μm
				Steel-Dwass test	0.072354	spike rate	d = 200 vs, 800 μm
